# Supplementary material for: Metabolism-based targeting of MYC via MPC-SOD2 axis-mediated oxidation promotes cellular differentiation in group 3 medulloblastoma
Source: Nat Commun. 2023 May 2;14:2502. doi: 10.1038/s41467-023-38049-9 (PMC10154337; doi:10.1038/s41467-023-38049-9)
Supplement: Supplementary file 4 — Source Data [file 41467_2023_38049_MOESM4_ESM.xlsx]

## Sheet: Figure 1
Figure 1A	Cancer Type	%Frequency		Figure 1B	Survival Probability across Group 3 MB Tumors Cavalli et al. 2017					Figure 1B	HD-MB03								Figure 1E		Control			CB-839 (2.5 μM)			CB-839 (5 μM)
	Ovarian	32.363			Patient ID	Time (Years)	MYCLOW	MYCHIGH			Time (hours)	Control			10058F4 (10 µM)					Glutamate	1.08069	0.952552	0.966757	0.613276	0.587948	0.747811	0.610128	0.748769	0.74799
	Breast	14.7601			gsm2260856	8.6	0				0	0.1	0.1	0.1	0.1	0.1	0.1
	PDAC	12.5			gsm2261088	3.1	1				24	0.155	0.1525	0.175	0.125	0.1675	0.1575				Control			GW-9662 (5 μM)			GW-9662 (10 μM)
	Group 3 MB	11			gsm2261107	1.4	0				72	1.4	1.51	1.31	0.99	1.1	0.93			PPARy	1	1	1	0.104129	0.135444	0.289777	0.066805	0.0804162	0.193117
	Prostate	7.89474			gsm2261209	4.9	0				96	2.5	3.05	2.725	1.7	1.25	1.2			CPTA1	1	1	1	0.221334	0.0639854	0.542684	0.059553	0.0589405	0.214679
	NSCLC	7.59734			gsm2260929	11.1	0
	CRC	4.88215			gsm2261457	0.7	1				Astrocytes										Control			Treatment 1			Treatment 2
	Melanoma	2.47748			gsm2261291	2	0				Time (hours)	Control			10058F4 (10 µM)					2-DG	0.894694	1.02994	1.07536	0.621821	0.725599	0.697794	0.44968	0.493668	0.52811
	B-Cell Lymphoma	2.08333			gsm2261386	2	0				0	0.75	0.75	0.75	0.75	0.75	0.75			BrPA	0.922646	0.953871	1.12348	0.81976	0.797939	0.721366	0.519605	0.57046	0.674721
					gsm2261295	0.3	1				24	0.975	0.875	1.025	0.95	0.875	0.825			siGAPDH	0.975149	0.982217	1.04263	0.695123	0.796289	0.702166	0.691439	0.635721	0.598027
					gsm2261001	8.3	0				72	1.65	1.35	1.8	0.9	0.95	0.8
					gsm2261264	4.3	0				96	1.85	1.55	1.8	0.8	0.85	1				Control			Treatment 1			Treatment 2
					gsm2261215	14.1	0													Phenformin	0.979036	1.04383	0.977137	0.626071	0.71322	0.726421	0.552556	0.367091	0.672372
					gsm2261142	0.9	1													Rotenone	0.904847	1.14685	0.948299	0.692986	0.739481	0.740128	0.609628	0.689405	0.689041
					gsm2260799	6.4	0													IACS-010759	0.971272	1.00596	1.02277	0.558088	0.593046	0.617865	0.453757	0.470079	0.466788
					gsm2260970	7	0
					gsm2260908	2.1	0												Figure 1F		Control					Treatment Dose 1					Treatment Dose 2
					gsm2261230	2.7	0													CB839	1	1	1	1	1	1.12038	0.897765	0.81703	0.762938	0.792187	1.11569	1.01851	1.11499	0.685829	0.891703
					gsm2261455	2	0													GW9662	1	1	1	1	1	1.19462	0.839707	1.10027	1.00518	1.36269	1.1416	0.972395	0.880772	1.29708	1.20161
					gsm2261302	8.7	0													2-DG	1	1	1	1	1	0.998017	1.31021	1.14844	1.84565	1.47006	1.13126	1.36436	1.33904	1.42033	1.17522
					gsm2261210	6.5	0													3-BrPA	1	1	1	1	1	1.23437	1.08806	1.36678	0.893694	1.09741	1.44173	0.855282	1.18908	1.00692	1.23445
					gsm2261216	8.2	0													siGAPDH	1	1	1	1	1	1.22851	1.24887	1.00706	1.28906	1.13624	1.38706	1.00706	1.38706	1.20501	1.84499
					gsm2261495	8.9	0
					gsm2260885	3	0
					gsm2261232	2.2	0												Figure 1G		Control					Treatment Dose 1					Treatment Dose 2
					gsm2261402	1.9	0													Phenformin	1	1	1	1	1	0.142712	0.114548	0.236358	0.0418954	0.0911966	0.210832	0.0959766	0.0395368	0.0414949	0.110642
					gsm2260772	6.7	1													Rotenone	1	1	1	1	1	0.611319	0.631442	0.0628162	0.0730774	0.589695	0.519551	0.435606	0.0320182	0.0267585	0.388172
					gsm2261423	9	0													IACS-010759	1	1	1	1	1	0.595175	0.614216	0.661263	0.0282144	0.0992542	0.549797	0.429724	0.484425	0.0186269	0.0161668
					gsm2261025	1	1
					gsm2261347	6.4	0
					gsm2260874	2.3		1
					gsm2261047	6.3		0
					gsm2260766	16.5		0
					gsm2261448	1.4		0
					gsm2260950	12.8		0
					gsm2261453	2		0
					gsm2260963	0.9		1
					gsm2260907	2.5		0
					gsm2261062	0		1
					gsm2261175	7.3		0
					gsm2260927	4.5		0
					gsm2260768	13.9		0
					gsm2261089	9.9		0
					gsm2260964	0.4		1
					gsm2260883	6.4		0
					gsm2261226	4.6		0
					gsm2261351	1.7		1
					gsm2260965	1		1
					gsm2260788	2		1
					gsm2261052	15.4		0
					gsm2261304	2		1
					gsm2260843	0.8		1
					gsm2261172	2.3		0
					gsm2260975	0.3
					gsm2261233	0.9		1
					gsm2260918	3.8		1
					gsm2261273	0.8		1
					gsm2260820	0.8		1
					gsm2261344	0.8		1
					gsm2261493	0.6		1

## Sheet: Figure 2
Figure 2A	HD-MB03								Figure 2G	HD-MB03	Primary Tumorspheres			Figure 2J		Control			IACS-010759 (100 nM)
	Time (hours)	Control			IACS-010759 (100 nM)						Control	IACS-010759 (100 nM)			SOX2	0.774083	1.19609	1.15088	0.566514	0.531811	0.721236
	0	1	1	1	1	1	1				37	19			NANOG	1.02658	1.04563	0.931602	0.535158	0.728961	0.804979
	24	1.8	1.9	2.3	1.725	1.625	1.025				52	14			NES	0.976007	0.87196	1.17503	0.701585	0.551078	0.702771
	48	5.2	4.7	5.4	1.8	2.5	3.15				49	27
	72	13.125	13.875	9.15	5.175	3.225	3.975				45	26				Control			IACS-010759 (100 nM)
	96	20.625	23.25	22.25	10	9	6.625				44	27			TUBB3	0.969727	0.787921	1.30878	1.54043	1.49367	1.81325
											39	24			MAP2	0.902455	0.950139	1.16624	1.74699	1.43754	1.78315
	SU_MB002														NEUROD1	1.01215	0.896792	1.1017	1.94223	1.7049	1.85438
	Time (hours)	Control			IACS-010759 (100 nM)						Secondary Tumorspheres				NEUROG1	1.24821	0.981165	0.816526	1.56155	2.12408	2.08018
	0	1	1	1	1	1	1				Control	IACS-010759 (100 nM)
	24	2.775	2.875	2.75	1.7	1.75	1.75				58	26
	48	4.825	5.1	4.5	2.25	2.475	2.4				43	34
	72	10.65	11.025	10.875	2.55	2.25	2.55				66	33
	96	15.15	15.45	14.85	2.4	2.85	2.7				35	23
											46	28
	MB3W1										50	26
	Time (hours)	Control			IACS-010759 (100 nM)						54	17
	0	1	1	1	1	1	1
	24	1.75	1.7	1.55	0.875	1.075	1.225				Limiting Dilution Assay
	48	1.825	2.1	2.175	1.275	1.225	1.1			# of cells	Control	IACS-010759 (100 nM)
	72	2.35	2.05	3.1	1.45	1.45	1.55			0	100	100
	96	3.625	3.4	3.4	1.575	1.675	1.8			1	100	100
										5	88	100
	D283									10	50	100
	Time (hours)	Control			IACS-010759 (100 nM)					25	0	63
	0	2	2	2	2	2	2			50	0	25
	24	4.5	4.425	4.375	2.85	2.95	3.2			100	0	13
	48	9.5	10.75	10.3	6.1	5.7	6.45
	72	13.75	14	14	9.375	8.875	9.25		Figure 2H	SU_MB002	Primary Tumorspheres
	96	19.2	20.4	18.6	9.8	10.8	10				Control	IACS-010759 (100 nM)
											24	9
Figure 2B	Astrocytes										29	8
	Time (hours)	Control			IACS-010759 (100 nM)						31	9
	0	1	1	1	1	1	1				24	8
	24	1.4	1.3	1.525	1.6	1.55	1.875				29	15
	48	2.65	2.525	2.55	2.65	2.675	2.425				33	14
	72	3.95	4.2	4.65	4.8	4.55	4.3				25	19
	96	6.4	5.4	6.66667	6.06667	6.06667	6.06667
											Secondary Tumorspheres
	NSCs										Control	IACS-010759 (100 nM)
	Time (hours)	Control			IACS-010759 (100 nM)						38	16
	0	0.25	0.25	0.25	0.25	0.25	0.25				54	19
	72	2.85	1.8	1.9	2.1	2.2	2.15				44	16
	96	3.825	3.6375	3.975	3.9	3.675	3.825				44	9
											41	14
											Limiting Dilution Assay
										# of cells	Control	IACS-010759 (100 nM)
										0	100	100
										1	88	100
										5	88	100
										10	25	88
										25	0	88
										50	0	75
										100	0	63

## Sheet: Figure 3
Figure 3A		Control-1	Control-2	Control-3	IACS-1	IACS-2	IACS-3		Figure 3B	HD-MB02
	NIP7	1.07727	1.08327	0.85691	0.123864	0.233847	0.196965				Control			IACS-010759 (100 nM)				Figure 3C		pCMV6-EV			pCMV6-c-MYC			IACS-010759 (100 nM) + pCMV6-EV			IACS-010759 (100 nM) + pCMV6-c-MYC
	GLS1	1.00877	0.981446	1.01005	0.211229	0.203064	0.24158			GLS1	1	1	1	0.395575	0.408763	0.59222			MYC	1.12998	0.81434	1.08674	4.48926	2.51173	2.78005	0.918162	1.1403	1.3873	2.97377	2.59276	3.57487
	AIMP2	0.906037	1.01995	1.08212	0.190305	0.251103	0.219353			TP53	1	1	1	2.52651	1.52875	2.34183			GLS1	0.860074	1.14069	1.01929	1.19856	0.725271	0.922869	0.119703	0.143492	0.123296	0.838	1.02801	0.954413
	NOP56	1.05603	1.07684	0.879369	0.195443	0.252613	0.229555												MILIP	0.768374	0.976567	1.33268	0.717927	0.783898	0.694291	0.143733	0.124317	0.250501	1.02424	0.612468	0.648355
	NOP16	1.09485	0.934168	0.97773	0.259006	0.353373	0.295423			SU_MB002									AIMP2	1.41497	0.980812	0.720556	0.969362	0.874462	0.849549	0.215295	0.15492	0.246117	1.26612	1.49094	1.30858
	PUS1	0.748644	1.38475	0.964612	0.299662	0.305964	0.320238				Control			IACS-010759 (100 nM)					DDX18	1.09697	0.85305	1.06864	1.3672	1.46405	1.39314	0.321414	0.313524	0.394989	1.3753	1.25167	1.18107
	MRTO4	1.01529	1.25967	1.03573	0.40845	0.29225	0.281945			GLS1	1	1	1	0.483012	0.369623	0.193785			NIP7	1.65486	0.963746	0.627012	1.35542	1.39683	1.21571	0.123864	0.233847	0.196965	2.9957	2.0525	1.58733
	NOP2	1.07527	1.12908	0.823683	0.373866	0.344787	0.338083			TP53	1	1	1	1.74733	2.42699	1.45538			NOP56	1.45951	0.82547	0.830024	0.90779	0.93986	0.814324	0.259006	0.353373	0.295423	1.02867	0.868148	0.931551
	DDX18	1.04532	1.17085	0.817052	0.295928	0.397155	0.382142												NOP16	1.17813	1.08216	0.784357	1.19531	1.1933	1.15728	0.259006	0.353373	0.295423	0.763354	0.694845	1.40857
	DUSP2	1.13512	1.28304	0.686623	0.636621	0.147172	0.382452
	CDK4	1.06952	1.0067	0.928781	0.43544	0.372917	0.400024											Figure 3D		pCMV6-EV			pCMV6-c-MYC			IACS-010759 (100 nM) + pCMV6-EV			IACS-010759 (100 nM) + pCMV6-c-MYC
	SRM	0.89903	0.961862	1.15641	0.683559	0.327953	0.302287												GLS1	1	1	1	0.95653	1.40742	0.652728	0.46212	0.509974	0.103048	1.41948	1.51017	0.652918
	TFB2M	0.921173	0.781694	1.38874	0.429986	0.514238	0.394792												TP53	1	1	1	0.809874	0.811668	0.883966	2.96217	1.56194	1.82298	0.771548	0.523162	0.88371
	PPRC1	0.872888	0.969346	1.18185	0.184673	0.600658	0.566882
	RRP9	1.09493	0.770784	1.1849	0.33253	0.716356	0.390429											Figure 3E	Time (hours)	pCMV6-EV			pCMV6-c-MYC			IACS-010759 (100 nM) + pCMV6-EV			IACS-010759 (100 nM) + pCMV6-c-MYC
	SUPV3L1	1.40321	0.639888	1.11371	0.336362	0.858521	0.376723												48	1.45	1.825	1.575	1.775	1.475	1.15	0.7	0.85	0.625	1.2	1.05	1.05
	BYSL	1.08165	0.860598	1.07427	0.443549	0.5517	0.63155												72	2.4375	2.1375	2.8125	2.3625	2.1375	1.725	0.9375	1.0875	0.9	1.9125	1.8	2.025
	RRP12	1.17609	0.699046	1.21633	0.590927	0.596027	0.56519												96	5.3	4.65	6.05	6.6	5.75	4.45	2.8	2.2	2.9	3.75	4	4.15
	DCTPP1	1.10859	0.950071	0.949456	0.505001	0.511399	0.774091
	GNL3	0.90558	1.04334	1.0584	0.638701	0.644049	0.541713											Figure 3F	Tumorspheres	pCMV6-EV	pCMV6-c-MYC	IACS-010759 (100 nM) + pCMV6-EV	IACS-010759 (100 nM) + pCMV6-c-MYC
	PPAN	1.37661	0.718522	1.011	0.431361	0.47392	0.938156													39	33	18	38
	SLC19A1	0.770818	1.20277	1.07861	0.410747	0.448073	1.05745													32	36	15	33
	SLC29A2	0.845217	1.0931	1.08236	0.571473	0.876383	0.59364													37	33	16	33
	NOLC1	0.89997	0.835547	1.32984	0.728853	0.727434	0.611832													38	45	24	28
	WDR43	1.21795	0.75713	1.08443	0.837139	0.652111	0.723699													32	55	16	32
	NPM1	1.01714	1.12332	0.875219	0.486366	0.99852	0.844039
	PHB	0.978682	0.9005	1.13468	0.698576	0.901871	0.815058											Figure 3G		pCMV6-EV			pCMV6-c-MYC			IACS-010759 (100 nM) + pCMV6-EV			IACS-010759 (100 nM) + pCMV6-c-MYC
	MYC	0.919639	0.943116	1.15297	0.872918	0.939983	0.652634												SOX2	1	1	1	0.752832	0.90675	1.33165	0.469253	0.532134	0.381384	0.757712	0.821645	1.34141
	RABEPK	0.880009	1.33636	0.850331	1.10046	0.626764	0.927866
	NDUFAF4	0.964854	1.27856	0.810618	0.65429	1.14241	0.921157													pCMV6-EV				pCMV6-c-MYC				IACS-010759 (100 nM) + pCMV6-EV				IACS-010759 (100 nM) + pCMV6-c-MYC
	PES1	1.03511	1.00966	0.956836	0.831547	0.837094	1.07422												TUBB3	1	1	1	1	0.652027	1.84106	1.67827	1.17063	1.99076	3.08451	2.14356	2.15773	0.945476	1.00532	0.785562	0.58773
	FARSA	1.05914	1.02274	0.923173	0.880158	0.882199	1.12465
	EXOSC5	1.09736	1.0769	0.846206	0.93921	0.936553	1.10973
	HSPD1	0.823177	0.97936	1.24041	1.05955	1.00832	1.01973
	TCOF1	1.03928	0.757646	1.26999	0.862818	0.73404	1.56172
	UTP20	1.35073	0.880473	0.840844	1.66175	0.645042	0.947419
	TBRG4	0.809287	1.25219	0.986795	0.932149	1.26646	1.22089
	PA2G4	1.17638	1.02042	0.83306	1.50883	0.994778	1.08704
	IMP4	0.878813	1.04083	1.09326	1.2993	1.21476	1.23215
	CBX3	1.23593	0.898129	0.900878	1.14009	1.32369	1.38041
	UNG	1.094	0.858974	1.06415	1.31233	1.39395	1.25036
	MCM4	1.05017	0.805057	1.1828	1.54029	1.17811	1.32676
	RCL1	0.937394	1.1557	0.923066	1.11999	1.04039	2.03265
	MPHOSPH10	0.899458	1.00228	1.10925	0.979964	1.02498	2.23682
	WDR74	1.19116	0.71976	1.16638	1.32089	1.70339	1.27735
	SORD	1.09612	0.921866	0.989634	2.05488	1.14018	1.20454
	HK2	1.13127	0.920134	0.960689	1.24125	1.12322	2.18775
	HSPE1	0.98645	1.00085	1.01288	1.03636	1.46455	2.24891
	PLK4	1.15388	0.751295	1.15353	2.21905	0.900157	1.67688
	PRMT3	0.825877	1.11272	1.08817	1.06641	1.65262	2.15885
	PLK1	1.20061	1.17426	0.709305	1.55937	1.48571	1.91783
	NOC4L	1.25677	0.908518	0.875811	1.71411	1.94479	1.41945
	IPO4	1.12502	0.853391	1.04157	1.37535	1.5297	2.20999
	GRWD1	1.0331	1.06772	0.906569	1.57098	1.93373	2.97917
	TMEM97	0.970913	1.14872	0.896613	2.82038	1.73269	2.80361
	MYBBP1A	1.27919	0.9185	0.851107	1.99226	2.45857	3.58594
	MAP3K6	1.09969	1.07163	0.848564	2.71858	2.99209	3.26531
	LAS1L	0.948876	1.08471	0.971577	3.62796	2.98291	2.62257
	MCM5	0.861937	0.995221	1.16575	4.84905	2.30287	2.9967

## Sheet: Figure 4
Figure 4B	Basal Respiration			Figure 4D	Control	MitoTEMPO	IACS-010759	IACS + MitoTEMPO		Figure 4E	Control	MitoTEMPO	IACS-010759	IACS + MitoTEMPO		Figure 4F	Control	MitoTEMPO	IACS-010759	IACS + MitoTEMPO		Figure 4G	Control	IACS-010759		Figure 4H	Control	IACS-010759
	Control	IACS-010759 (100 nM) 24h			8.84625	15.4073	11.5753	12.2053			12.946	15.737	17.569	10.805			2.856	3.3471	5.049	2.1165			1.42983	0.626982			1.01812	0.707118
	0.975999	0.433612			12.1897	7.47583	11.2856	18.5564			12.837	18.489	15.574	9.979			6.885	3.9942	6.3495	18.6405			5.16212	1.15984			1.00819	0.649801
	0.9405	0.602893			7.85501	8.83246	14.4769	22.9156			12.25	5.014	16.726	7.879			1.326	3.0724	3.06	5.2785			0.743532	0.83764			0.973685	0.751897
	1.0835	0.736666			17.0465	10.1905	21.3015	13.0555			10.435	10.792	13.901	8.755			1.1985	3.6133	42.075	12.036			3.14863	0.105608			0.972025	0.759707
					28.2374	9.37609	27.6306	12.5721			12.11	11.894	12.122	6.944			14.9175	3.1358	14.3055	12.6225			3.67084	1.5421			1.0371	0.772419
	Maximal Oxygen Consumption				11.7892	10.2663	25.7791	22.4325			7.862	14.687	13.381	10.888			5.61	3.1538	73.4655	9.078			3.13141	1.09535
	Control	IACS-010759 (100 nM) 24h			10.6072	8.48103	32.0878	11.5635			15.641	14.383	12.672	11.29			13.6425	3.8228	21.9045	16.983			5.90146	1.02239
	1.02599	0.228182			27.5849	11.8669	32.4451	12.0681			12.779	4.988	15.204	8.388			1.1985	2.5858	8.3385	18.054			5.54143	0.728352
	0.878621	0.367014			13.9064	7.77095	29.7692	11.0674			15.393	17.672	12.79	10.474			1.428	2.4713	18.5895	14.229			5.11351	0.969784
	1.09539	0.277749			28.119	16.0195	29.7518	6.36598			17.569	20.282	10.557	8.565			7.3695	2.4767	5.916	4.335			4.22221	0.0751833
					16.3596	9.72128	27.177	5.92489			19.007	20.282	11.669	6.957			1.581	2.3129	29.6055	15.3255			5.66211	0.105547
	Complex-I Activity				12.6111	13.1744	31.3444	10.2484			13.372	14.764	16.827	8.195			1.4025	3.8063	3.519	12.7755			0.846671	0.130747
	Control	IACS-010759 (100 nM) 24h			16.4521	14.5321	34.331	7.19019			14.856	22.989	29.039	8.036			7.599	3.067	13.3875	15.147			1.18617	0.102681
	1.01608	0.311628			25.8631	18.0723	19.3938	22.6286			13.228	5.32	13.467	10.034			3.4425	2.6819	20.145	9.6135			2.80511	0.378332
	0.886493	0.405294			24.5305	27.1385	31.5929	6.63383			19.627	9.109	15.114	11.855			1.5045	1.6037	11.679	27.693			2.98546	0.165433
	1.09742	0.420641			11.9488	17.7398	36.2191	10.0538			10.363	6.8	31.329	11.535			7.65	1.8805	51.7395	4.233			8.3829	0.0552965
					7.71462	14.708	19.7542	36.6671			15.768	3.596	24.352	10.907			4.284	1.9625	4.845	24.582			7.0105	0.263374
Figure 4C	ATP				11.917	4.8945	30.7743	43.7582			9.233	12.005	39.229	8.155			2.244	1.8475	4.947	13.5915			3.5396	2.84392
	Control	IACS-010759 (100 nM) 24h			13.2792	8.11392	41.3565	15.1718			11.58	9.256	14.884	7.732			2.8815	2.4089	16.4985	5.9925			5.29034	0.923547
	104	60			33.8927	7.51359	29.832	12.384			13.556	10.674	15.575	16.381			6.12	3.029	37.4595	5.2785			6.55889	1.08567
	102	59			16.2768	3.95107	31.0388	13.9011			13.368	9.016	14.061	11.216			3.3405	2.2539	5.508	9.894			3.53743	0.814321
	96	50			15.0186	4.47663	25.0089	5.1641			11.607	8.198	17.405	10.316			6.12	2.2271	8.823	2.2185			1	0.993874
	98	49			13.9422	6.96294	24.7909	8.11416			11.326	8.966	15.191	10.985			13.362	2.143	25.9845	11.8575			3.50957	0.334535
	101	47			9.70145	6.23144	25.8176	3.88534			15.351	8.238	13.271	12.199			1.938	3.3408	7.599	14.0505			4.28682	0.492525
	104	49			6.43736	6.46426	35.0325	7.61672			14.08	5.739	13.64	8.971			2.907	2.5115	16.6005	17.3145			6.38729	0.479307
	106	48			3.70903	9.56782	33.2694	4.78565			10.697	8.565	21.908	8.488			4.539	6.4711	4.8195	9.639			3.98056	0.0467693
	89	48			4.71168	12.7705	33.275	6.06769			14.757	6.358	17.358	8.689			2.091	2.7642	9.894	10.608			1.45127	0.0784195
					19.0558	7.83552	18.7312	11.118			12.312	7.774	17.003	7.764			1.0965	4.0215	27.489	1.122			1.29573	0.0131655
					32.592	2.35381	28.6039	9.67411			15.257	20.594	14.118	9.836			3.468	1.8143	14.637	1.122			4.41793	0.118352
					14.4501	3.24221	23.2146	11.7948			15.348	8.734	13.988	9.51			6.7065	2.063	10.353	13.974			3.83037	0.00019199
					10.6341	10.2596	23.0384	41.7929			10.365	5.995	15.114	12.462			1.173	2.4441	4.794	22.7715			1.4736	0.00091324
					13.5463	10.7068	22.5136	12.9384			9.061	18.722	16.803	11.969			1.836	2.4437	17.646	6.1965			5.92574	0.00525817
					14.7468	12.5146	43.6421	22.519			10.722	3.349	26.321	10.836			1.224	2.7932	52.1985	45.339			4.30897	0.120355
					8.61524	8.95932	44.501	13.0932			12.316	2.852	16.682	8.727			1.632	2.0108	13.566	23.103			2.37939	0.664524
					9.4049	12.2236	42.2818	15.6604			12.566	2.592	14.457	8.976			2.9835	2.4251	42.7125	14.739			4.90995	0.00079192
					15.7385	5.26812	23.301	19.1299			10.774	19.352	13.496	15.02			4.08	1.9218	15.708	3.6465			0.531942	0.0923791
					32.8692	13.1001	40.2518	18.4328			8.343	20.602	11	14.595			3.621	4.5304	18.36	16.32			5.36985	0.505353
					11.6787	7.09372	30.8127	25.7194			8.66	11.787	15.131	7.766			14.433	1.842	5.202	14.331			1.92759	0.370059
					44.6993	10.799	24.3774	17.2167			9.805	7.188	18.213	9.878			5.2785	2.2869	11.271	3.264			5.05168	0.00601395
					24.1681	14.0097	28.3652	36.7499			11.066	8.309	13.916	9.832			1.6575	2.8934	35.6235	11.22			0.904601	0
					13.143	15.8279	39.0792	29.5986			9.912	13.169	14.338	12.693			3.315	2.4046	8.6955	2.1165			3.06484	0.619833
					12.4051	16.1228	27.6415				11.891	11.771	40.048	9.912			6.6555	3.8649	14.3055	25.6275			1.10312	2.24761
					21.682	15.7803	25.2773				13.4	8.653	16.032	14.002			1.479	4.2279	16.2945	4.2075			4.15683	1.27186
					21.3351	9.38941	26.1271				13.159	3.69	13.936	8.563			7.9305	2.3339	1.734	19.941			4.35744	0.243411
					37.5378	6.46534	19.5455				12.011	10.485	13.367	7.632			8.4915	2.0635	13.158	13.413			5.19548	0.248716
					11.1633	2.83956	17.1143				11.687	5.566	16.107	7.753			21.7515	3.0773	12.0615	21.318			4.94683	1.1771
					10.1764	1.55843	13.5122				12.396	1.64	12.521	7.034			2.244	2.65	6.936	26.979			5.51137	0.472328
					20.3905	10.3449	58.8459				12.431	10.013	12.526	9.138			14.229	2.0053	2.397	1.3005			4.29301	1.22788
					7.20485	17.6685	29.7918				10.03	1.334	13.678	12.056			1.989	2.2804	7.344	63.2655			3.7526	1.20161
					15.8257	15.3238	27.2559				12.204	6.005	14.821	12.185			11.7045	2.5186	22.542	2.142			2.87389	0.92973
					11.475	14.7677	24.3483				13.72	5.49	13.538	12.744			15.81	2.2722	10.4805	1.3515			0.596861	0.622928
					22.5424	12.6354	9.99082				8.742	8.248	41.966	9.747			6.2985	2.3699	31.059	4.1565			1.56391	1.27191
					2.72462	17.4197	29.559				10.058	10.174	12.948	8.902			10.3275	2.1158	14.8155	46.0785			2.95592	0.0225491
					2.65832	8.45041	19.6508				14.098	22.103	12.569	7.64			2.0655	3.2407	9.2565	4.7175			5.91029	0.0615046
					5.67241	29.429	17.2683				9.374	15.2	14.034	9.102			3.264	1.8642	12.342	6.4005			4.30696	0.20374
					5.58128	32.5437	8.38449				10.311	19.906	16.876	7.181			12.24	2.0137	23.766	9.4605			5.02858	0.221054
					6.4069	5.6633	45.2148				7.264	22.889	12.022	9.921			5.661	2.2536	20.0175	6.5025			2.6249	0.0119388
					6.078		38.3142				9.648	8.569	14.283	9.275			12.5715	3.1759	30.294	6.681			3.14431	0.357936
					4.13608		35.0215				10.817	8.765	12.348	8.589			2.4735	4.3738	1.6575	8.976			2.90828	0.0566879
					3.22209		39.8796				12.353	7.211	17.698	14.358			4.1565	1.9598	23.358	1.122			5.22106	0.177976
					10.2417		22.517				12.85	4.617	33.036	10.689			4.9215	2.6128	3.9015	8.976			4.48514
					4.38968		26.2929				10.439	12.721	32.64	13.543			4.692	2.5843	6.069	20.7315			5.97642
					4.41218		33.6353				8.503	12.687	31.426	12.63			10.6845	1.9211	15.606	26.8005			0.0491835
					10.2734		31.9841				13.434	10.285	23.987	11.25			5.967	2.0946	30.6255	3.825
					3.81064		38.5239				10.846	11.255	14.305	7.376			14.076	2.9627	6.2985	11.4495
					1.45853		22.4607				9.392	26.816	17.477	13.957			14.025	2.5063	47.9145	19.176
					5.81443		10.1882				9.909	10.242	13.373	11.086			3.315	2.8417	33.711	69.819
					4.06959		13.2713				12.374	19.035	14.285	9.657			9.486	2.7706	8.211	8.0325
					4.13349		60.0496				9.967	22.671	15.882	13.552			3.8505	1.6339	12.7245	4.9215
					2.58952		43.8862				16.273	6.734	19.572	11.355			6.885	4.0446	18.4365	9.741
					2.27927		34.7479				12.73	16.143	14.762	10.106			12.6735	2.0426	2.8305	46.665
					3.22408		52.0537				10.999	3.64	11.855	16.196			2.601	2.4571	65.127	17.238
					3.27256		52.0851				11.822	2.136	12.724	13.667			10.2	3.7622	59.262	5.1255
					17.5058		50.9966				12.552	3.979	15.718	11.283			1.5045	1.9098	21.0375	18.2325
					9.90653		34.6002				8.561	6.826	16.91	9.335			1.6065	3.4523	9.7665	6.6555
							27.3415				11.119	4.8	26.773	10.924			8.721	2.4973	4.08	38.2245
							23.9609				9.079	13.036	15.128	8.542			12.495	3.9575	30.855	16.6515
							12.335				8.148	5.647	52.959	9.874			1.8105	3.5769	56.7375	4.029
							13.8488				9.915	10.716	39.594	8.709			6.1455	2.6418	6.324	6.273
							9.19588				14.451	10.264	21.652	10.303			11.781	2.3757	6.681	29.274
											6.622	5.761	16.558	10.285			17.0085	2.5258	6.12	14.2035
											7.161	4.135	25.696	14.376			3.519	1.8414	14.586	41.1315
											7.639	2.151	16.861	15.098			5.763	3.3356	7.6755	46.4355
											10.136	4.493	16.097	15.709			2.8815	2.5862	23.5875	1.6065
											8.225	4.199	14.502	11.256			1.071	1.8328	14.025	1.785
											6.721	4.971	13.61	13.209			2.1165	2.2642	8.007	36.21
											5.61	0.24	13.153	10.755			1.173	2.7687	11.8065	4.998
											5.762	1.853	19.575	10.6			2.3205	3.2293	8.058	19.941
											5.289	0.24	29.195	12.948			10.812	3.0199	8.0325	1.173
											6.825	3.76	17.326	12.686			1.6065	1.7163	12.903	6.834
											8.027	1.821	12.934	12.817			7.497	2.3566	2.754	18.768
											9.317	1.486	15.51	20.368			5.3805	2.7328	33.9405	3.3915
											9.547	2.481	19.724	9.435			2.8305	2.3285	53.499	1.7085
											8.645	1.737	14.354	13.182			4.2075	2.94	9.843	11.577
											10.08	5.022	14.853	10.783			1.7085	2.5329	6.9105	9.3075
											10.611	0.646	12.179	12.822			9.894	3.1069	6.9615	10.302
											8.574	0.794	13.767	9.173			1.734	2.9001	11.526	23.613
											6.971	1.569	15.555	9.331			7.038	2.7313	22.95	19.9665
											8.395	7.662	14.564	7.93			4.998	2.9713	7.803	12.291
											8.91	4.659	14.513	11.222			4.0035	2.6949	25.0665	5.9925
											8.039	6.848	15.841	10.812			12.546	3.0188	18.36	15.504
											7.462	7.161	14.905	8.543			2.091	3.2919	13.872	9.996
											10.153	7.153	14.016	13.455			8.2365	2.1103	5.916	6.7065
											7.135	3.977	16.494				2.04	1.7275	7.6245	6.783
											6.617	2.399	15.614				8.976	5.9953	1.0965	4.4115
											7.881	3.57	17.217				11.526	3.0323	10.2255	1.224
											6.487	1.478	20.714				5.0745	3.7532	6.8085	3.4425
											10.511	2.145	17.086				1.0965	4.6635	34.7565	5.2275
											9.783	2.434	22.634				1.5555	3.9169	5.6355	24.276
											7.887	2.394	27.29				2.7795	4.7472	10.0215	6.324
											8.129	2.149	12.177				4.794	2.8769	20.5785	1.0455
											7.134	3.495	11.274				3.0855	4.6044	10.7865	19.2015
											6.398	10.295	15.915				1.275	3.5103	1.02	5.0235
											7.749	3.18	17.425				1.632	6.2455	18.972	1.0965
											6.421		21.623				6.324	4.6131	19.686	25.092
											7.295						35.496	3.3922	91.2135	1.224
											8.997						8.925	2.8368	3.825	28.2285
											5.958						8.976	6.2712	5.457	1.1985
											5.001						13.77	3.717	13.719	1.326
																	12.495	5.4137	51.4335	1.581
																	29.4015	2.9659	33.0225	21.165
																	1.3515	4.0379	8.8485	10.965
																	1.122	3.0997	49.3425	5.7375
																	28.1265	4.5031	9.9705	5.355
																	6.1965	3.3111	12.801	15.9375
																	42.2025	4.5819	5.661	25.602
																	2.04	3.1773	4.641	21.522
																	25.5765	3.562	95.115	10.9905
																	8.925	3.6183	13.26	1.5555
																	2.652	5.1639	2.55	2.652
																	3.5445	4.7803	4.1055	8.6445
																	1.275	3.3579	2.601	1.275
																	1.6575	6.0134	30.9825	1.6575
																	4.6665	4.6383	8.007	20.9355
																	1.377	3.0157	46.614	19.5585
																	4.5135	3.7781	16.6515	8.5935
																	6.681	7.3438	3.6975	10.455
																	2.6265	5.74313	63.0105	1.326
																	3.7995	7.7586	10.965	3.5955
																	1.5555	13.7178	2.703	1.0455
																	1.581	6.3344	7.3695	9.69
																	6.3495	8.88533	12.5205	23.358
																	14.433	7.2147	73.5165	4.3095
																	1.377	7.29693	19.9665	2.142
																	1.989	7.4991	17.034	19.6605
																	11.016	8.98687	31.212	7.3185
																	4.0545	7.3886	26.979	1.071
																	2.55	7.43567	27.132	10.455
																	1.632	17.7569	7.599	11.0925
																	6.9105	15.352	9.3585	8.67
																	7.803	19.0508	39.882	17.4165
																	2.55	10.9992	20.7825	41.412
																	9.027	18.632	21.8025	20.4
																	3.519	11.7311	14.8155	17.3655
																	1.122	15.3924	16.626	22.491
																	3.213	14.325	22.4655	21.165
																	3.2385	15.8868	47.838	15.0195
																	11.9595	16.3351	2.8305	11.8065
																	21.0375	21.0212	37.689	5.814
																	1.173	19.562	16.626	19.4565
																	3.8505	15.3078	28.2285	6.1455
																	10.0215	15.7426	8.6955	8.976
																	3.2385	23.7683	25.194	17.2635
																	1.224	23.0259	3.009	4.59
																	8.517	18.4495	9.741	40.494
																	3.4935	14.0053	21.522	4.3605
																	9.18	13.8932	28.4325	13.719
																	8.6445	17.2667	12.8775	8.721
																	6.885	19.068	96.594	20.349
																	9.486	13.7364	9.2055	4.1565
																	2.55	16.826	10.047	18.207
																	2.295	18.2583	9.18	1.173
																	1.479	19.4837	38.352	11.424
																	6.528	15.6439	9.5625	17.187
																	7.905	23.0896	2.091	8.67
																	3.4425	23.0896	59.5935	11.3985
																	8.2875	37.3284	73.9755	7.65
																	4.08	50.5363	20.247	10.251
																	1.5555	24.5792	16.1415	17.6205
																	8.4405	14.4358	8.823	16.4985
																	7.3695	13.8065	53.0655	15.453
																	2.5245	16.0086	16.575	1.1475
																	26.8005	30.5544	1.275	13.158
																	24.378	17.375	1.1475	23.8425
																	4.0035	11.7537	16.6005	5.4825
																	4.896	20.7334	31.722	12.3675
																	2.856	18.8866	6.375	28.356
																	7.2675	25.3417	15.4275	8.6955
																	5.61	16.2059	10.2	16.269
																	28.56	16.2401	7.7775	28.3305
																	10.863	20.2158	4.7685	12.6225
																	5.8905	9.69647	13.668	7.395
																	20.502	12.0437	10.149	5.2275
																	9.996	11.7361	8.517	2.7795
																	3.366	10.3752	12.801	12.903
																	2.4225	15.8274	30.243	2.2185
																	18.105	16.2717	4.7175	24.48
																	6.987	12.6698	12.0105	1.224
																	10.6845	8.64513	7.446	7.0635
																	9.9195		13.77	7.4715
																	1.5045		5.9925	23.5365
																	21.7005		9.333	1.887
																	20.0175		2.448	11.475
																	18.819		3.621	6.6045
																	6.681		9.0525	25.4235
																	3.4425		38.7345	27.897
																	5.5845		7.1145	11.2455
																	9.0015		2.958	18.2325
																	10.0215		14.3055	1.02
																	8.976		6.1455	7.9305
																	1.326		25.5255	6.2985
																	11.118		75.4545	6.6045
																	2.04		20.5275	16.6005
																	2.091		2.091	1.887
																	1.5555		13.7445	9.8175
																	11.7555		1.3515	12.5205
																	13.362		25.0155	17.6715
																	2.4225		15.555	8.058
																	3.6975		2.652	13.7955
																	18.0285		3.8505	15.3255
																	2.346		1.275	6.426
																	15.657		1.6575	8.7465
																	11.6535		10.863	8.262
																	6.7065		19.023	7.0125
																	9.639		23.613	21.624
																	30.2175		2.9835	11.832
																	5.7375		7.905	17.034
																	2.652		4.335	11.985
																	1.0455		2.1165	6.8595
																	13.158		20.0175	28.4835
																	1.1985		22.695	14.025
																	2.2185		9.4095	7.293
																	20.706		13.515	1.071
																	8.823		66.657	22.542
																	10.5825		7.854	44.1405
																	12.1635		12.3165	2.193
																	2.6265		45.3645	12.546
																	1.7595		15.4785	4.2075
																	12.8775		9.9705	61.098
																	1.1985		3.0855	15.4785
																	37.128		11.067	28.1265
																	3.7995		6.528	28.5855
																	32.895		51.816	10.506
																	12.6225		25.908	6.2985
																	49.623		30.0135	9.7665
																	2.5755		5.1255	36.7455
																	1.1985		49.2915	6.375
																	18.0795		16.7025	15.3765
																	1.122		7.497	11.3985
																	2.8815		21.5475	14.127
																	19.023		14.637	15.81
																	21.7005		15.2235	5.1
																	1.479		14.9175	18.87
																	7.446		94.3755	13.464
																	9.843		17.646	31.0845
																	1.02		10.6335	1.9635
																	1.734		14.6625	4.743
																	6.8595		18.156	29.0445
																	2.04		7.089	29.2995
																	1.6575		14.4585	7.395
																	6.7575		9.7665	22.8735
																	6.6555		12.9795	16.5495
																	8.3895		4.59	27.4125
																	6.579		52.683	6.936
																	6.8595		3.825	15.6315
																	2.3715		17.9265	13.566
																	3.774		15.912	1.53
																	6.222		31.8495	4.794
																	4.182		11.22	3.2385
																	6.171		60.588	20.9865
																	9.894		10.3785	6.0435
																	9.792		36.9495	18.6405
																	1.4535		14.994	10.659
																	7.038		2.907	8.925
																	3.3915		25.5255	11.679
																	4.1055		15.759	8.313
																	4.641		20.349	10.353
																	5.916		12.0615	12.3165
																	1.7595		6.936	10.3275
																	2.1675		4.59	8.772
																	7.0635		51.5865	3.8505
																	2.2695		13.515	10.353
																	7.2165		25.449	15.504
																	1.0965		13.8465	9.4605
																	4.1565		64.1325	11.373
																	2.1675		8.721	10.71
																	3.5955		18.6915	6.3495
																	27.8715		8.0325	8.925
																	12.4185		13.7445	8.6955
																	6.783		9.0015	8.3895
																	4.233		37.2045	38.7855
																	27.846		2.2185	1.938
																	15.3		5.151	16.3965
																	1.0455		11.424	13.413
																	23.103		35.292	14.739
																	8.415		60.3585	13.0815
																	74.562		2.091	24.9135
																	2.3205		12.5205	1.326
																	1.3005		7.9305	28.458
																	7.344		6.0945	1.071
																	1.0965		60.7665	6.732
																	46.0785		27.387	3.519
																	3.672		4.437	33.15
																	10.047		1.224	28.611
																	7.242		5.151	20.043
																	5.559		30.4215	6.834
																	2.448		11.5005	47.6085
																	2.5245		12.342	5.61
																	2.0655		12.75	9.078
																	1.275		5.457	22.8735
																	19.176		1.683	2.652
																	4.437		3.2385	1.275
																	1.02		9.4605	1.6575
																	4.896		28.0755	7.4715
																	1.071		8.9505	6.5535
																	23.613		27.4125	10.2
																	6.834		32.5635	6.0945
																	1.3515		1.479	44.88
																	48.093		7.242	29.886
																	8.925		17.6205	8.1855
																	13.1835		4.131	18.9975
																	1.0965		11.271	14.2035
																	12.9285		43.2735	14.4075
																	3.009		2.142	44.1915
																	3.7485		20.6295	7.3695
																	3.3915		5.967	10.302
																	17.7735		2.346	3.0855
																	3.978		27.3615	2.7285
																	2.2695		15.1725	15.5295
																	1.3005		7.0635	22.236
																	3.672		16.065	16.269
																	4.437		7.3185	14.229
																	6.936		13.668	25.5
																	7.242		22.3635	9.537
																	4.641		20.0175	6.0435
																	25.296		21.675	17.238
																	17.748		94.7835	6.1965
																	6.732		15.3	9.0015
																	15.504		2.7795	31.1865
																	1.7085		1.632	18.3345
																	6.477		1.938	3.978
																	2.244		17.0085	18.2835
																	4.1565		14.1015	11.6025
																	23.307		32.742	29.172
																	49.6995		11.7045	12.291
																	2.601		10.608	17.136
																	8.16		3.7995	9.9195
																	5.7375		20.298	13.6425
																	14.5095		37.5105	18.7935
																	6.987		16.1925	6.324
																	1.428		12.954	10.7355
																	4.386		15.2235	11.1945
																	30.9315		14.841	22.6185
																	11.475		14.7135	1.6065
																	28.2285		38.5815	6.069
																	1.0965		1.4025	27.081
																	2.346		3.2385	4.488
																	1.5555		15.3765	10.863
																	11.271		5.5335	17.901
																	7.038		2.448	3.6465
																	5.406		28.6875	4.08
																	2.0655		2.3205	8.1345
																	13.566		7.905	37.2555
																	5.865		19.074	11.6535
																	5.559		28.6875	4.692
																	14.076		1.938	7.956
																	6.426		3.4935	20.2215
																	13.617		48.552	18.4875
																	16.1925		41.412	6.069
																	5.0745		11.2965	9.078
																	1.938		10.608	2.04
																	7.446		7.9305	10.659
																	2.7795		22.3125	13.1835
																	10.455		10.1745	1.02
																	7.752		17.442	3.0855
																	6.171		1.9125	20.502
																	7.2165		15.912	5.1
																	9.6135		28.4835	12.24
																	14.229		5.8395	5.3805
																	6.273		17.544	9.1545
																	2.04		38.454	19.9155
																	17.8755		13.6425	3.0345
																	9.0525		9.4095	2.091
																	1.6575		66.2235	20.9355
																	3.315		14.5095	9.282
																	23.1285		13.617	9.8175
																	2.2185		5.202	51.153
																	14.2035		42.1515	1.581
																	8.16		3.876	14.535
																	68.493		4.2585	11.2455
																	10.914		11.985	21.4965
																	15.5295		5.61	13.2345
																	16.014		6.273	2.9325
																	3.876		16.1415	6.732
																	9.5625		9.027	2.4735
																	1.275		38.913	38.1735
																	5.6865		7.701	11.6025
																	2.856		5.712	9.1545
																	11.5515		10.1745	26.112
																	1.02		2.3205	19.0995
																	7.7265		91.4175	5.202
																	13.0815		7.6755	12.1125
																	19.7625		10.9395	29.6565
																	10.9395		23.6895	4.9215
																	4.9725		9.945	1.224
																	4.08		3.876	6.528
																	4.9215		71.145	14.6625
																	7.6245		10.608	46.92
																	7.497		3.672	13.362
																	7.548		16.7535	7.2675
																	8.721		15.9375	8.364
																	8.8995		21.828	12.8265
																	1.5045		12.9795	52.938
																	2.6265		56.3805	14.7135
																	5.406		19.992	20.5275
																	4.4625		33.8385	1.9635
																	8.4915		1.5555	1.326
																	1.3005		10.812	2.2695
																	1.8105		82.059	28.7385
																	5.0235		75.5565	3.06
																	11.424		2.652	7.0635
																	2.958		9.282	15.249
																	1.8105		1.275	14.4075
																	14.637		1.6575	12.495
																	11.628		21.063	6.579
																	4.6665		4.386	48.6795
																	2.04		28.917	7.8795
																	6.5535		13.4385	19.839
																	1.428		2.04	47.736
																	1.02		8.6955	16.065
																	8.5425		2.9325	10.455
																	2.7795		2.907	4.7175
																	10.5825		37.4085	11.985
																	2.9835		23.6385	14.076
																	7.548		13.209	1.122
																	4.437		41.2845	34.629
																	29.8605		26.724	17.5695
																	9.6135		22.8225	11.067
																	2.3715		36.312	39.7545
																	16.269		17.187	1.53
																	18.1305		55.1565	18.411
																	3.111		5.6355	8.925
																	6.018		7.4715	6.528
																	20.2215		17.4675	7.5735
																	5.3805		19.7625	5.406
																	5.508		4.029	27.8205
																	2.7285		73.134	14.739
																	3.0855		19.686	18.7935
																	57.0435		74.2815	2.8815
																	14.3565		8.3895	1.0455
																	3.06		5.5845	26.418
																	10.659		6.2475	23.3325
																	28.1775		6.987	61.7865
																	4.8705		8.1855	4.8705
																	3.2895		6.426	9.2565
																	11.169		26.1885	47.175
																	1.683		3.621	32.2575
																	4.182		7.956	3.4425
																	8.568		6.2985	25.4235
																	14.0505		15.5805	22.389
																	2.652		49.9035	41.3865
																	1.275		4.029	5.967
																	1.6575		12.801	9.4095
																	1.0455		7.854	43.146
																	4.743		14.6625	17.9265
																	19.4055		25.5255	13.0305
																	3.3405		17.187	2.3205
																	7.9305		7.497	10.6845
																	2.499		19.4055	10.0215
																	3.6975		11.271	17.697
																	3.927		33.3285	41.5395
																	1.1985		7.8795	12.291
																			20.9865	9.7665
																			16.1925	13.7445
																			24.6585	33.201
																			8.1345	1.8105
																			7.9305	1.224
																			26.8005	7.242
																			10.2255	6.324
																			4.1055	50.9745
																			11.271	7.6755
																			2.958	15.555
																			43.2225	37.5615
																			34.527	3.162
																			18.054	2.652
																			13.7445	1.275
																			38.556	1.6575
																			16.3965	8.976
																			3.3405	5.5845
																			13.821
																			3.5445
																			21.2925
																			5.916
																			50.796
																			19.788
																			16.9065
																			98.124
																			2.7795
																			4.1055
																			17.187
																			12.2145
																			10.608
																			17.391
																			4.335
																			15.453
																			5.5845
																			2.8815
																			32.2575
																			5.559
																			10.0725
																			6.6045
																			6.8085
																			10.149
																			13.5405
																			66.3255
																			85.323
																			10.2
																			4.488
																			7.2675
																			22.083
																			13.923
																			10.71
																			2.8815
																			12.9285
																			36.21
																			6.477
																			15.759
																			5.763
																			6.0945
																			14.484
																			15.198
																			4.998
																			8.823
																			10.914
																			5.457
																			4.641
																			17.0085
																			6.579
																			1.0455
																			11.0415
																			16.167
																			7.4715
																			17.9775
																			26.979
																			4.437
																			15.0705
																			4.386
																			65.382
																			10.302
																			12.1635
																			6.069
																			68.5695
																			33.303
																			7.3185
																			16.0905
																			5.9925
																			6.6045
																			34.5525
																			37.281
																			6.6555
																			10.6845
																			13.107
																			9.4605
																			31.518
																			14.943
																			89.3775
																			41.259
																			13.872
																			45.186
																			17.0595
																			6.2985
																			6.5025
																			43.401
																			15.708
																			11.475
																			5.0235
																			4.488
																			41.1825
																			14.5095
																			13.6935
																			4.896
																			9.8175
																			5.3295
																			5.1765
																			17.3655
																			10.353
																			16.9065
																			10.098
																			14.4075
																			41.106
																			8.9505
																			7.446
																			26.8515
																			19.1505
																			30.549
																			47.838
																			8.3385
																			33.4815
																			79.866
																			8.67
																			24.939
																			38.0715
																			72.4965
																			8.5425
																			91.29
																			12.6225
																			36.5415
																			5.304
																			21.675
																			19.329
																			11.3475
																			30.243
																			12.5715
																			14.892
																			6.171
																			7.5735
																			15.5295
																			22.5675
																			8.364
																			4.131
																			9.282
																			9.5115
																			21.4965
																			9.894
																			15.81
																			27.693
																			73.593
																			15.3765
																			12.4185
																			24.9135
																			23.2305
																			14.9685
																			12.393
																			4.947
																			4.0545

## Sheet: Figure 5
Figure 5B	Time IACS (hours)	MYC mRNA Levels IACS-010759/Control
	0	1.09322	0.877518	1.04241	1.04965				Figure 5F	Control	MG132	IACS-010759	IACS-010759 + MG132
	3	2.35534	2.43109	2.41379	1.52314					1	1.82842	0.566018	1.87081
	6	2.29478	2.13833	2.28148	1.80201					1	1.84782	0.632173	1.4865
	12	2.21277	1.58346	1.79497	1.44975					1	1.63441	0.711273	1.41249
	24	0.659523	0.984965	0.889972	1.68585					1	2.0246	0.850687	2.0442
	48	0.844979	1.06999	0.979536	1.14366					1	1.97138	0.776068	1.74178
										1	1.82639	0.460094	1.06449
	Time IACS (hours)	GLS1 mRNA Levels IACS-010759/Control								1	1.52156	0.769383	0.894372
	0	1.01514	0.81046	1.21547						1	1.63761	0.587338	1.17398
	3	0.788268	0.806451	0.845897
	6	0.785485	0.596768	0.828289
	12	0.345941	0.614156	0.612758					Figure 5G	Control	Bortezomib	IACS-010759	IACS-010759 + Bortezomib
	24	0.369497	0.0894831	0.459663						1	1.93075	0.754485	1.72872
	48	0.214367	0.212854	0.19413						1	1.86412	0.700505	1.5848
										1	1.90934	0.638067	2.58805
										1	1.61284	0.626767	1.12184
Figure 5C	Time IACS (hours)	Mitochondrial Superoxide Levels IACS-010759/Control								1	2.15501	0.789743	2.23935
	0	1	1.01	0.99						1	1.83344	0.714296	1.74565
	3	1.22	1.28	1.28						1	2.33922	0.543944	1.87864
	6	1.5	1.58	1.53						1	2.16721	0.72802	1.20846
	12	1.46	1.5	1.47						1	1.97399	0.7174	1.29989
	24	1.51	1.4	1.42						1	1.66458	0.674668	1.35201
									Figure 5I	Control	IACS-010759
										51	47
Figure 5D	Time CHX (hours)	Control			IACS-010759 (100 nM)					37	23
	0	100	100	100	100	100	100			57	29
	0.5	100.793	93.411	95.3634	39.0915	52.7738	72.7993			63	29
	1	89.2746	92.6158	88.3852	28.2698	24.6448	60.8969
	2	77.5997	79.3447	69.5912	8.50877	13.0847	32.1673		Figure 5J	Control	IACS-010759
										93	76
										85	33
										97	18

## Sheet: Figure 6
Figure 6A	Control	MitoTEMPO	IACS-010759	IACS-010759 + MitoTEMPO		Figure 6G (ii)	WT	C40G	C85G	C132G	C148G	C186G	C203G	C223G	C315G	C357G	C453G
	79	65	38	85			-0.0022204	-0.0756462	-0.645626	-0.257695	-0.514222	-0.273842	-0.216842	0.0586616	-0.387416	-0.156382	-0.188448
	81	57	23	59			-0.0022204	0.0693586	-0.51273	-0.367054	-0.257379	-0.338725	-0.111061	-0.267394	-0.282313	-0.436923	-0.559219
	59	40	35	54			-0.185049	-0.0494989	-0.222377	-0.56855	-0.375549	-0.228506	-0.335012	-0.171357	-0.375431	-0.535403	-0.232733
							0.273156	0.0494868	-0.356997	-0.485223	-0.344711	-0.644638	-0.412059	0.198887	-0.282313	-0.156382	-0.611697
							0.0591613	-0.193816	-0.444433	-0.725483	-0.600064	-0.262564	-0.184553	0.411981	-0.202327	-0.549775	-0.300476
Figure 6C	Control	MitoTEMPO	IACS-010759	IACS-010759 + MitoTEMPO			0.302612	-0.353996	-0.21546	-0.37459	-0.722267	-0.173079	-0.160636	0.250851	-0.119889	-0.535101	-0.218038
	38	40	18	40			-0.198246	0.257594	-0.314108	-0.259203	-0.4075	-0.260514	-0.124816	0.120249	-0.136902	-0.447665	-0.245251
	36	30	26	34			0.0591613	0.358828	-0.480781	-0.559371	-0.50379	-0.357081	-0.130959	0.131332	-0.268849	-0.497598	-0.622165
	46	34	23	37
	38	39	27	31		Figure 6H (ii)	WT	C40G	C85G	C132G	C148G	C186G	C203G	C223G	C315G	C357G	C453G
							-5	14	-10	4	14	-18	8	4	12	49	61
							-6	-10	0	-2	19	-2	19	12	32	21	84
							-1	-18	6	28	62	-4	58	32	37	17	27
							4	2	8	-9	67	41	40	-7	76	84	46
							8	1	4	32	30	16	67	2	46	45	-8

## Sheet: Figure 7
Figure 7A		HD-MB03							Figure 7C		% Total	Acetyl-CoA_13C0	Acetyl-CoA_13C1	Acetyl-CoA_13C2	Acetyl-CoA_13C3	Acetyl-CoA_13C4	Acetyl-CoA_13C5			Figure 7E		Control			IACS-010759
		Control			IACS-010759 (100 nM)					Control-1	1	0.124136	0.0462344	0.560841	0.157987	0.0851277	0.0256735				Acetyl-CoA	13.2804	18.4233	18.6608	67.1283	58.9163	72.4839
	Ac-SOD2 K68/ Total SOD2	1	1	1	1.43544	1.60733	1.50496			Control-2	1	0.0946166	0.0379962	0.580479	0.16857	0.0857803	0.0325585
	Ac-SOD2 K122/ Total SOD2	1	1	1	2.07398	4.00181	2.7081			Control-3	1	0.0733704	0.0314123	0.605766	0.161538	0.0932356	0.0346783
										IACS-010759-1	1	0.0406222	0.00643167	0.505886	0.160651	0.155311	0.131098
		SU_MB002								IACS-010759-2	1	0.0638742	0.00505263	0.520316	0.185348	0.117465	0.107944
		Control			IACS-010759 (100 nM)					IACS-010759-3	1	0.0904279	0.0363175	0.514109	0.158914	0.118993	0.0812389
	Ac-SOD2 K68/ Total SOD2	1	1	1	3.41877	2.56891	2.28167
	Ac-SOD2 K122/ Total SOD2	1	1	1	2.23392	2.02679	2.85033				P-val	Acetyl-CoA_13C0	Acetyl-CoA_13C1	Acetyl-CoA_13C2	Acetyl-CoA_13C3	Acetyl-CoA_13C4	Acetyl-CoA_13C5
												0.19059	0.110455	0.00724863	0.57059	0.0281504	0.00665166
Figure 7B		HD-MB03
		Control			IACS-010759 (100 nM)						% Total	Lactic acid_13C0	Lactic acid_13C1	Latic acid_13C2	Latic acid_13C3
	MPC1	1	1	1	2.19809	1.84686	1.81299			Control-1	1	0.467722	0.0159183	0.0525519	0.463808
	MPC2	1	1	1	1.80723	1.97762	1.85944			Control-2	1	0.394103	0.0136174	0.0634225	0.528857
	P-PDH/ Total PDH	1	1	1	0.227536	0.174631	0.389366			Control-3	1	0.521536	0.0181753	0.0347967	0.425492
										IACS-010759-1	1	0.772089	0.0234412	0.0162571	0.188213
		SU_MB002								IACS-010759-2	1	0.842947	0.0288395	0.0124074	0.115806
		Control			IACS-010759 (100 nM)					IACS-010759-3	1	0.816986	0.0255284	0.0125044	0.144981
	MPC1	1	1	1	1.73265	1.39825	1.51792
	MPC2	1	1	1	2.50553	1.73537	1.68155				P-val	Lactic acid_13C0	Lactic acid_13C1	Latic acid_13C2	Latic acid_13C3
	P-PDH/ Total PDH	1	1	1	0.318981	0.577796	0.570408					0.00117409	0.00807531	0.0123553	0.000926355
									Figure 7D		% Total	Citric acid_13C0	Citric acid_13C1	Citric acid_13C2	Citric acid_13C3	Citric acid_13C4	Citric acid_13C5	Citric acid_13C6
										Control-1	1	0.339875	0.082843	0.367455	0.0770492	0.0803888	0.0394293	0.0129598
										Control-2	1	0.298487	0.0731155	0.423742	0.0844349	0.0835358	0.0289257	0.00775982
										Control-3	1	0.19607	0.0582522	0.386945	0.152386	0.135003	0.0492175	0.022127
										IACS-010759-1	1	0.132793	0.0612914	0.354483	0.256487	0.169208	0.0257385	0
										IACS-010759-2	1	0.138954	0.0584436	0.359003	0.245677	0.167517	0.0304058	0
										IACS-010759-3	1	0.13722	0.0654185	0.381383	0.237121	0.145936	0.0329219	0
											P-val	Citric acid_13C0	Citric acid_13C1	Citric acid_13C2	Citric acid_13C3	Citric acid_13C4	Citric acid_13C5	Citric acid_13C6
												0.0124553	0.0166749	0.328617	0.0487739	0.0136618	0.931202	0.778851
											% Total	Fumaric acid_13C0	Fumaric acid_13C1	Fumaric acid_13C2	Fumaric acid_13C3	Fumaric acid_13C4
										Control-1	1	0.831466	0	0	0	0.168534
										Control-2	1	0.80952	0	0	0	0.19048
										Control-3	1	0.168606	0	0	0.691414	0.13998
										IACS-010759-1	1	0.119944	0	0	0.77136	0.108696
										IACS-010759-2	1	0.0726806	0	0	0.837111	0.0902081
										IACS-010759-3	1	0.139434	0	0	0.760027	0.100539
											P-val	Fumaric acid_13C0	Fumaric acid_13C1	Fumaric acid_13C2	Fumaric acid_13C3	Fumaric acid_13C4
												0.0870428	#DIV/0!	#DIV/0!	0.0733554	0.0129218
											% Total	Malic acid_13C0	Malic acid_13C1	Malic acid_13C2	Malic acid_13C3	Malic acid_13C4
										Control-1	1	0.872976	0.0970563	0.0299676	0	0
										Control-2	1	0.868942	0.0968291	0.0342285	0	0
										Control-3	1	0.83459	0.0927401	0.0391858	0.0154024	0.0180819
										IACS-010759-1	1	0.828292	0.0930187	0.0130405	0.054711	0.0109383
										IACS-010759-2	1	0.792775	0.089843	0.0141189	0.0825789	0.020684
										IACS-010759-3	1	0.825049	0.089595	0.0152682	0.0580997	0.0119884
											P-val	Malic acid_13C0	Malic acid_13C1	Malic acid_13C2	Malic acid_13C3	Malic acid_13C4
												0.0592826	0.0571125	0.00176529	0.00413106	0.277312

## Sheet: Figure 8
Figure 8B	Control	UK-5099	IACS-010759 (100 nM)	IACS-010759 + UK-5099		Figure 8D	Control	UK-5099	IACS-010759 (100 nM)	IACS-010759 + UK-5099
	13.9756	17.2221	29.542	20.4601			205.091	202.329	340.653	255.042
	8.74209	13.3156	20.8908	13.1583			200.016	203.323	342.157	255.362
	14.2599	9.77383	22.8668	11.1547			199.417	208.13	348.669	267.602
Figure 8D	Mitochondrial Superoxide					Figure 8E	Control	UK-5099	IACS-010759 (100 nM)	IACS-010759 + UK-5099
	Control	UK-5099	IACS-010759 (100 nM)	IACS-010759 + UK-5099			69	50	27	61
	8.84625	17.1751	11.5753	27.9452			64	55	36	47
	12.1897	16.5449	11.2856	22.2753			47	53	22	35
	7.85501	32.9307	14.4769	12.9211			84	88	49	80
	17.0465	23.4809	21.3015	9.18487
	28.2374	9.23612	27.6306	9.62878		Figure 8G	Control	UK5099	IACS-010759 (100 nM)	IACS + UK5099
	11.7892	25.6491	25.7791	6.55726			23	30	9	28
	10.6072	11.5907	32.0878	6.75355			30	25	15	26
	27.5849	40.3244	32.4451	10.0173			28	29	16	32
	13.9064	29.8284	29.7692	4.99581			34	32	12	27
	28.119	16.3793	29.7518	3.50615				29		37
	16.3596	16.8283	27.177	23.5249				42
	12.6111	26.8076	31.3444	10.8445
	16.4521	6.51839	34.331	15.3816		Figure 8H	SOX2
	25.8631	5.47951	19.3938	14.4945			Control	UK5099	IACS-010759 (100 nM)	IACS + UK5099
	24.5305	8.72936	31.5929	22.2006			1	1.14652	0.436315	1.04424
	11.9488	9.64278	36.2191	9.75784			1	0.777206	0.489755	0.814073
	7.71462	11.5581	19.7542	11.6828			1	1.10151	0.517121	0.785796
	11.917	17.6905	30.7743	14.3678
	13.2792	13.5738	41.3565	13.1009			TUBB3
	33.8927	10.8575	29.832	13.0091			Control	UK5099	IACS-010759 (100 nM)	IACS + UK5099
	16.2768	17.599	31.0388	23.8274			1	1.06929	1.92332	0.995987
	15.0186	18.9378	25.0089	19.9062			1	1.08632	1.60954	0.79448
	13.9422	14.7567	24.7909	11.3243			1	1.03897	2.10413	1.18015
	9.70145	12.8092	25.8176	14.3541
	6.43736	13.6608	35.0325	23.8967
	3.70903	17.3864	33.2694	38.9058
	4.71168	16.7244	33.275	37.4636
	19.0558	14.9354	18.7312	26.9978
	32.592	16.278	28.6039	18.8524
	14.4501	14.5068	23.2146	17.4785
	10.6341	14.4791	23.0384	12.3628
	13.5463	13.8853	22.5136	21.6362
	14.7468		43.6421	7.86412
	8.61524		44.501	29.5878
	9.4049		42.2818	19.2799
	15.7385		23.301	17.8622
	32.8692		40.2518	20.7878
	11.6787		30.8127	11.9073
	44.6993		24.3774	10.253
	24.1681		28.3652	21.3741
	13.143		39.0792	20.0308
	12.4051		27.6415	20.3649
	21.682		25.2773	18.7572
	21.3351		26.1271
	37.5378		19.5455
	11.1633		17.1143
	10.1764		13.5122
	20.3905		58.8459
	7.20485		29.7918
	15.8257		27.2559
	11.475		24.3483
	22.5424		9.99082
	2.72462		29.559
	2.65832		19.6508
	5.67241		17.2683
	5.58128		8.38449
	6.4069		45.2148
	6.078		38.3142
	4.13608		35.0215
	3.22209		39.8796
	10.2417		22.517
	4.38968		26.2929
	4.41218		33.6353
	10.2734		31.9841
	3.81064		38.5239
	1.45853		22.4607
	5.81443		10.1882
	4.06959		13.2713
	4.13349		60.0496
	2.58952		43.8862
	2.27927		34.7479
	3.22408		52.0537
	3.27256		52.0851
	17.5058		50.9966
	9.90653		34.6002
			27.3415
			23.9609
			12.335
			13.8488
			9.19588

## Sheet: Figure 9
Figure 9A	Days	IACS-HCl (5 mg/kg)	IACS-HCl (7.5 mg/kg)		Figure 9C			Starting 5d post-op			Figure 9D	Tumor Volume			Figure 9E	MYC
	2	100	100					Placebo	IACS-010759 (7.5 mg/kg)			Placebo	IACS-010759			Placebo	IACS-010759
	3	101	102			Control-1	20	1				18.3207	1.9818			1.67372	0.001462
	4	102	102			Control-2	20	1				35.7405	1.4667			1.50493	0.835658
	5	100	102			Control-3	18	1				14.4069	1.5987			1.3146	0.007803
	8	104	105			Control-4	19	1				22.2681	1.9323			1.76213	0.627395
	9	101	105			Control-5	21	1				6.0567	2.2824			1.20644	0.5504
	10	100	103			IACS-010759-1	24		1
	11	101	105			IACS-010759-2	28		1			H&E Tumor Area				Ki67
	12	101	101			IACS-010759-3	24		1			Placebo	IACS-010759			Placebo	IACS-010759
	15	106	107			IACS-010759-4	23		1			4.888	2.537			1.41571	0.517053
	16	107	108			IACS-010759-5	25		1			5.248	3.709			2.47839	0.344712
	17	101	107									6.0002	0.551			1.59626	0.143608
	18	105	110					Starting 10d post-op				2.209	0.559			3.29637	0.137012
	19	101	105					Placebo	IACS-010759 (7.5 mg/kg)			5.468	1.063			3.12569	0.132102
	22	104	108			Control-1	23	1
	23	103	108			Control-2	24	1								SOX2
	24	104	109			Control-3	24	1								Placebo	IACS-010759
	25	101	106			Control-4	20	1								1.72762	0.111593
	26	100	106			Control-5	22	1								1.58423	0.042633
	29	101	108			Control-6	22	1								2.13823	0.428253
	30	104	111			IACS-010759-1	27		1							1.05459	0.360483
	31	100	107			IACS-010759-2	30		1							0.403662	0.215313
	32	104	111			IACS-010759-3	31		1
	33	103	111			IACS-010759-4	26		1							TUBB3
						IACS-010759-5	30		1							Placebo	IACS-010759
						IACS-010759-6	30		1							0.495091	0.758591
																0.580223	1.12508
																0.0846119	0.536969
																0.105528	1.61219
																0.4754	0.490359

## Sheet: Figure 10
Figure 10A	GLS1			Figure 10C	MPC1
	Placebo	IACS-010759			Placebo	IACS-010759
	2.20877	0.279927			0.068144	1.75261
	1.24598	0.196594			0.124394	2.0224
	1.70738	0.219049			0.003338	1.30496
	1.36635	0.0203372			0.059614	1.30664
	1.75899	3.0912e-05			0.228214	1.6247
	TP53				MPC2
	Placebo	IACS-010759			Placebo	IACS-010759
	0.900383	1.80481			0.0647478	0.546836
	1.07092	1.40947			0.0542933	1.1344
	0.129694	1.33304			0.0013239	0.929795
	0.152813	0.474897			0.0497139	0.823945
	0.901548	1.96249			0.0658447	0.63278
Figure 10B	8-oxo-DG				P-PDH
	Placebo	IACS-010759			Placebo	IACS-010759
	0.634963	0.940735			2.15287	0.213107
	0.459817	1.08376			2.71668	0.094006
	0.248592	1.47332			2.34965	0.413943
	0.331271	1.76459			1.56921	0.189249
	0.0369303	2.6			1.30183	0.094831
	4-HNE				Ac-SOD2 K68
	Placebo	IACS-010759			Placebo	IACS-010759
	0.314713	0.452015			0.541209	1.47504
	1.16442	2.14807			1.1395	2.99516
	0.20957	1.64123			0.076819	1.03857
	0.365699	1.21735			1.85928	2.74494
	0.840679	1.76685			0.195246	1.80594

[truncated: 9 more sheets: Supplementary Figure S1, Supplementary Figure S2, Supplementary Figure S3, Supplementary Figure S4, Supplementary Figure S5, Supplementary Figure S6, Supplementary Figure S7, Supplementary Figure S8, Supplementary Figure S9]
